# Supplementary material for: Micropatterned Composite Hydrogel Sheet with Surface Electronic Conductive Network for Ultrasensitive Strain Sensing
Source: Gels. 2025 Nov 15;11(11):913. doi: 10.3390/gels11110913 (PMC12652483; doi:10.3390/gels11110913)
Supplement: Supplementary file 1 [file gels-11-00913-s001.zip]

Archive with 1 entries (1 files):
- gels-3967277-supplementary.pdf
